# Supplementary material for: Multiple morphophysiological responses of a tropical frog to urbanization conform to the pace-of-life syndrome
Source: Conserv Physiol. 2024 Jan 27;12(1):coad106. doi: 10.1093/conphys/coad106 (PMC10823355; doi:10.1093/conphys/coad106)
Supplement: Web_Material_coad106 [file web_material_coad106.zip]

Archive with 1 entries (1 files):
- coad106_Table_S1.xls
