# Supplementary material for: Multiple morphophysiological responses of a tropical frog to urbanization conform to the pace-of-life syndrome
Source: Conserv Physiol. 2024 Jan 27;12(1):coad106. doi: 10.1093/conphys/coad106 (PMC10823355; doi:10.1093/conphys/coad106)
Supplement: Web_Material_coad106 [file web_material_coad106.zip › coad106_Table_S1.xls]

## Sheet: dados_%_buffer
OBJECTID	AREAID	Year	Wetland	Grassland	Pasture	Mosaic of Uses	Urban Area	Other non Vegetated Areas	Forest Formation	River, Lake and Ocean	Soybean	Savanna Formation	SUM_AREA
BEP	1	2018	24.1888	1.31403	0	0	0	0	48.5653	11.3972	0	14.5347	0.000270827
Praça R. Divisão	2	2018	2.64282	0	1.1212	7.10091	83.1554	0	5.65937	0	0.320342	0	0.000272062
Lago do Amor	3	2018	1.46341	0	2.71003	5.09485	67.7236	0.433604	19.8103	2.35772	0	0.406504	0.000267995
Rádio Clube	4	2018	0.720384	0	1.73426	7.04376	82.5774	0.773746	7.15048	0	0	0	0.000272207
BEP	1	1985	26.9777	0.321802	0	0	0	0	44.8646	15.5538	NA	12.2821	0.000270827
Praça R. Divisão	2	1985	6.35344	0	13.0806	18.0459	30.4325	28.9108	3.17672	0	NA	0	0.000272062
Lago do Amor	3	1985	1.57182	0	5.23035	14.0108	38.9431	20.1897	11.355	4.17344	NA	4.52575	0.000267995
Rádio Clube	4	1985	0.160085	0	19.2369	6.51014	28.0149	32.8442	12.7001	0.533618	NA	0	0.000272207
MapBiomas Coleção 7
1985 e 2018

## Sheet: Sheet1
OBJECTID	AREAID	PCT_11	PCT_12	PCT_15	PCT_21	PCT_24	PCT_25	PCT_3	PCT_33	PCT_4	SUM_AREA
1	1	26.9777	0.321802	0	0	0	0	44.8646	15.5538	12.2821	0.000270827
2	2	6.35344	0	13.0806	18.0459	30.4325	28.9108	3.17672	0	0	0.000272062
3	3	1.57182	0	5.23035	14.0108	38.9431	20.1897	11.355	4.17344	4.52575	0.000267995
4	4	0.160085	0	19.2369	6.51014	28.0149	32.8442	12.7001	0.533618	0	0.000272207
